# Supplementary material for: Not So Similar: Different Ways of Nb(V) and Ta(V) Catecholate Complexation
Source: Molecules. 2023 Jun 22;28(13):4912. doi: 10.3390/molecules28134912 (PMC10361208; doi:10.3390/molecules28134912)
Supplement: Supplementary file 1 [file molecules-28-04912-s001.zip]

Archive with 2 entries (2 files):
- checkcif.pdf
- molecules-2457410-supplementary tables and figures.pdf
